# Supplementary material for: Biomarkers of Deoxynivalenol, Citrinin, Ochratoxin A and Zearalenone in Pigs after Exposure to Naturally Contaminated Feed Close to Guidance Values
Source: Toxins (Basel). 2021 Oct 22;13(11):750. doi: 10.3390/toxins13110750 (PMC8625168; doi:10.3390/toxins13110750)
Supplement: Supplementary file 1 [file toxins-13-00750-s001.zip]

Archive with 1 entries (1 files):
- toxins-1342382-supplementary.pdf
